# Supplementary material for: Increased very low frequency pulsations and decreased cardiorespiratory pulsations suggest altered brain clearance in narcolepsy
Source: Commun Med (Lond). 2022 Sep 30;2:122. doi: 10.1038/s43856-022-00187-4 (PMC9525269; doi:10.1038/s43856-022-00187-4)
Supplement: Supplementary file 3 — Supplementary Data 1 [file 43856_2022_187_MOESM3_ESM.xlsx]

## Sheet: Sheet1
Source Data 1. AAN- and nuclei-wise variances, cardiorespiratory estimations, motion, blood pressure, NSS score
a) AAN- and nuclei-wise variances
AAN mean variance in group 1				AAN mean fractional variance in group 1				AAN mean variance in group 2				AAN mean fractional variance in group 2
MREGvlf	MREGresp	MREGcard		MREGvlf	MREGresp	MREGcard		MREGvlf	MREGresp	MREGcard		MREGvlf	MREGresp	MREGcard
1719.61	9881.58	4516.64		0.047935	0.238724	0.120569		2029.9	9700.38	6819.78		0.064318	0.256834	0.182521
2170.62	4387.74	3906.09		0.082066	0.161186	0.150002		6769.39	5744.44	21589.6		0.104566	0.095901	0.234962
1456.52	6901.29	10523.1		0.043759	0.160718	0.202983		865.809	3131.94	12132		0.032958	0.094143	0.342307
8353.38	3284.36	16136.3		0.135689	0.054944	0.214073		490.405	1008.29	3544.72		0.051302	0.093328	0.292708
2984.1	2277.5	11430.8		0.097976	0.073833	0.2504		1687.32	3209.57	5876.92		0.077966	0.116052	0.172916
22384.8	9858.02	3383.49		0.29836	0.142203	0.050216		1149.43	10933.9	11220.4		0.037615	0.278398	0.305706
19999.1	13184.1	9655.43		0.244187	0.174431	0.104688		809.318	769.179	8687.27		0.049621	0.057327	0.364311
2635.8	14183.9	10302.9		0.067754	0.337915	0.192434		7397.64	7299.11	66395.6		0.054189	0.057831	0.352112
2922.26	3380.87	8974.12		0.100126	0.112708	0.200153		771.752	2037.68	3837.58		0.045214	0.126872	0.167274
18758.9	7220.04	8571.62		0.283789	0.129345	0.133934		3989.98	5446.05	37614		0.085617	0.105302	0.306451
1811.13	1986.66	3569.38		0.114599	0.118399	0.203298		5244.19	14328.8	28828.6		0.053359	0.176862	0.216247
2262.21	2047.3	6869.87		0.08945	0.083676	0.181298		3825.42	23460.6	13385.8		0.081184	0.3467	0.216225
4527.02	3985.91	9802.95		0.12634	0.114858	0.204527		23801.7	7024.36	31909.9		0.163112	0.042949	0.174992
3656.06	6734.3	21387.3		0.067062	0.117004	0.332206		2453.5	1695.89	8551.41		0.085638	0.061276	0.200964
4070.78	709.054	6096.9		0.198398	0.043786	0.264931		4643.8	10305	18651.3		0.085718	0.190878	0.216915
16920.3	8444.21	14965.9		0.158349	0.100573	0.172765		2331.35	11917.8	6260.34		0.043653	0.199047	0.07687
19729.3	17159	8508.53		0.237399	0.193558	0.08702		9170.02	12873.9	19903.9		0.118069	0.171807	0.185329
11564.8	19929.7	4107.36		0.164337	0.274238	0.045769		5567.32	4654.98	8498.53		0.120271	0.101849	0.168332
2995.82	6734.05	15449.1		0.087758	0.15929	0.32989		5261.64	7578.16	56014.1		0.062377	0.060808	0.321702
41659	16377.7	11587.9		0.284824	0.121837	0.074472		1106.84	4707.59	13746.8		0.024866	0.110162	0.213525
4000.54	3823.05	4983.47		0.162153	0.145473	0.159246		19467.5	19235.9	51204.5		0.159627	0.155263	0.218895
2918.51	2251.47	4432.89		0.175322	0.112872	0.167204		10562.4	19710.6	21839		0.146348	0.230707	0.234796
DR mean variance in group 1				DR mean fractional variance in group 1				DR mean variance in group 2				DR mean fractional variance in group 2
MREGvlf	MREGresp	MREGcard		MREGvlf	MREGresp	MREGcard		MREGvlf	MREGresp	MREGcard		MREGvlf	MREGresp	MREGcard
1510.29	8258.43	3269.07		0.040778	0.230462	0.099618		1857.43	11686.6	8229.64		0.054825	0.298398	0.155888
1324.97	2849.56	3188.72		0.057651	0.125327	0.133971		6965.55	4182.37	23282.5		0.087607	0.058225	0.242198
1198.74	6456.03	7912.75		0.039648	0.132968	0.139858		641.933	2988.96	11519.6		0.022115	0.08883	0.304417
10517.2	3138.42	17512		0.131988	0.041134	0.209973		470.726	470.861	3666.37		0.050027	0.045537	0.311584
2696.55	2060.75	13745.2		0.077525	0.055863	0.293981		1630.26	4341.3	4161.21		0.059352	0.121364	0.148942
16020.7	5733.17	4095.26		0.246905	0.104163	0.057234		891.798	6834.14	11434.6		0.029121	0.193518	0.310337
18255.4	10674.5	6636.97		0.270494	0.149764	0.105584		640.765	434.812	7345.1		0.042425	0.030091	0.371447
2730.23	19291.1	13370.8		0.045653	0.337925	0.212066		9590.55	14190	134604		0.030357	0.045818	0.365135
2564.04	3769.53	14778.7		0.057436	0.106887	0.270608		1127.67	2410.67	4490.71		0.054625	0.100444	0.178478
27033.1	7217.88	12965.1		0.332904	0.095085	0.149188		3960.41	5832.24	31196.7		0.071836	0.095711	0.390487
1543.05	2684.45	2548.64		0.093394	0.15358	0.140678		5814.9	15602.6	42556.1		0.046244	0.162701	0.242447
2174.24	1859.01	7642.59		0.076571	0.071672	0.215483		5590.49	43924.8	11116.9		0.078655	0.458359	0.153154
3614.91	5950.23	9119.45		0.074757	0.119529	0.176891		27806.4	8328.55	50329.7		0.129591	0.033558	0.185661
2324.6	4552.81	21341.4		0.051386	0.058511	0.350957		1567	1428.71	7904.63		0.05629	0.054635	0.207687
4320.98	792.042	7397.77		0.186883	0.034512	0.263225		5515.44	9248.25	22679.4		0.09359	0.142368	0.283588
14514.1	8501.01	18513.7		0.124252	0.072888	0.165466		3042.95	7605.18	3506.78		0.057317	0.110287	0.049622
16217.3	10725	6918.14		0.250891	0.152519	0.071465		5796.84	9971.01	16108.1		0.104855	0.182287	0.234782
8213	21363	4489.49		0.117733	0.293918	0.050186		4773.51	4965.31	12256.5		0.102466	0.09428	0.212341
3138.36	9817.96	11904.8		0.091235	0.240896	0.314886		5191.47	11194.2	75857.4		0.029211	0.054323	0.348132
22527.9	10258.5	10324.5		0.234412	0.109187	0.093843		947.925	7373.15	13180.4		0.015114	0.134775	0.122537
4478.45	2053.22	6469.85		0.191444	0.076965	0.172965		17730.4	13964.5	53621.4		0.117002	0.094363	0.225096
2511.28	1842.77	7527.63		0.141484	0.096969	0.218659		10143.2	14054.9	28699		0.13065	0.160342	0.297752
LC mean variance in group 1				LC mean fractional variance in group 1				LC mean variance in group 2				Mean fractional variance in group 2
MREGvlf	MREGresp	MREGcard		MREGvlf	MREGresp	MREGcard		MREGvlf	MREGresp	MREGcard		MREGvlf	MREGresp	MREGcard
2081.91	9474.28	3436.11		0.040913	0.160744	0.08502		1532.63	9496.47	9959.82		0.032636	0.167402	0.183808
2146.65	4598.89	2931.04		0.063458	0.133273	0.084316		3965.64	3655.37	16935.7		0.062373	0.057691	0.236027
1245.89	12463.9	13393.8		0.028336	0.264542	0.241832		483.231	1344.14	6881.38		0.024323	0.062592	0.287539
5077.6	2252.36	19314.3		0.086796	0.033123	0.242295		536.777	647.584	3610.26		0.04135	0.050841	0.221936
2518	1022.53	3177.5		0.121978	0.045995	0.127341		1984.91	4568	3519.66		0.060006	0.124052	0.086864
35025.6	9341.14	4254.66		0.353952	0.103354	0.045992		882.368	14786	7367.9		0.02815	0.374594	0.214875
7151.23	5692.58	4744.41		0.188527	0.137328	0.130325		855.518	1211.11	5059.54		0.051086	0.074552	0.250407
2037.19	17390.3	11089.8		0.042384	0.295351	0.216609		2824.39	4818.91	43552.3		0.027843	0.056459	0.332145
3768.19	2695.06	12368.6		0.068563	0.053677	0.244702		707.722	3999.73	4875.18		0.027491	0.132502	0.140725
12679.3	4432.07	9555.29		0.235128	0.083155	0.166567		3015.72	11521.7	6440.46		0.076492	0.223354	0.169819
1034.09	1344.48	3593.19		0.06976	0.081657	0.222405		3976.09	14085.6	40560.3		0.03065	0.119545	0.255645
3136.47	3800.83	6978.3		0.085114	0.097492	0.188026		5247.93	26692.4	6912.95		0.091694	0.348616	0.159924
2273.75	1785.24	5350.69		0.10687	0.074934	0.210061		20318.7	3890.84	9605.06		0.217655	0.046721	0.120415
1806.85	7797.21	20095.5		0.032046	0.111485	0.294761		2016.19	1371.27	10035.9		0.040733	0.029401	0.148016
1700.79	938.647	8531.13		0.092325	0.048904	0.312962		3182.59	13333.3	6958.05		0.072161	0.238044	0.144758
5416.6	12605.8	9275.18		0.089036	0.144849	0.122851		1343.85	6181.55	1663.98		0.030217	0.134207	0.033485
11763.3	14092.3	12933.4		0.148258	0.174651	0.125226		4145.39	7087.65	9116.72		0.098629	0.171656	0.209317
7063.8	13545.2	3240.95		0.11008	0.19957	0.048424		3435.3	1748.81	9088.48		0.080218	0.038965	0.173851
2522.41	5547.65	10518.4		0.069958	0.135884	0.320374		6880.8	6159.52	52735.1		0.058795	0.046122	0.378094
34701.2	19050.6	11315.2		0.2822	0.145058	0.097621		799.602	4576.57	23066.8		0.014086	0.078016	0.239191
3797.1	3033.05	9750.53		0.122726	0.074487	0.233868		10281.9	18044.2	41389.7		0.075452	0.122357	0.267904
3599.67	2116.74	6495.88		0.129333	0.070462	0.153368		9086.27	21506.9	27230.1		0.103385	0.199564	0.309436
MR mean variance in group 1				MR mean fractional variance in group 1				MR mean variance in group 2				MR mean fractional variance in group 2
MREGvlf	MREGresp	MREGcard		MREGvlf	MREGresp	MREGcard		MREGvlf	MREGresp	MREGcard		MREGvlf	MREGresp	MREGcard
3144.09	20540.3	3493.02		0.069669	0.344512	0.157653		1822.77	9528.31	8080.94		0.05797	0.251295	0.220593
2910.64	4305.3	3577.83		0.101861	0.140391	0.116667		6088.96	6291.12	14218.3		0.098131	0.109619	0.202369
1469.63	16426.7	8805.38		0.031228	0.311724	0.157037		605.003	875.545	12534.2		0.030489	0.042258	0.533495
3794.76	1829.78	8188.89		0.121642	0.057359	0.207308		363.417	1057.46	4605.93		0.032485	0.094369	0.386253
2239.05	1525.73	3235.06		0.123972	0.084197	0.142155		1729.01	1691.51	1405.35		0.098046	0.079982	0.072035
43492.8	15996.4	1627.92		0.403347	0.146119	0.016787		1311.81	27148.4	7741.38		0.028101	0.512751	0.161396
8491.02	7966.22	2511.17		0.236208	0.197751	0.085864		548.215	429.649	3747.1		0.046337	0.043451	0.236962
1810	15232.7	4413.38		0.066163	0.379515	0.141354		5322.09	6380.69	53766		0.042926	0.052315	0.361055
3715.28	3225.06	6319.26		0.136696	0.12532	0.16347		433.387	1945.27	1678.37		0.051175	0.145764	0.140025
8238.48	3883.54	5641.18		0.237632	0.120382	0.149134		3713.78	4631.74	3430.96		0.140195	0.160268	0.141539
793.178	579.809	2454.49		0.08881	0.065715	0.241445		4054.12	13073.7	44965.7		0.038185	0.166495	0.262117
1805.32	1384.68	4273.76		0.088184	0.058934	0.164847		4190.7	25866.1	32376.2		0.042643	0.216424	0.332829
5700.26	4375.09	9115.45		0.146713	0.114134	0.191241		18929.5	3785.18	13486.7		0.208758	0.050261	0.170864
2784.09	8697	22353.2		0.055069	0.140339	0.35872		3028.23	1407.78	3718.01		0.095266	0.040568	0.071943
1377.68	617.179	6854.28		0.109543	0.042542	0.348766		2043.08	12287.6	5871.56		0.066587	0.342016	0.162337
8170.61	17990.5	26835.1		0.067024	0.115973	0.161479		1279.53	7466	629.788		0.053664	0.31751	0.024011
22949.4	32427.7	7581.85		0.194675	0.279402	0.061317		11565.4	18623.5	4948.47		0.139945	0.226043	0.075579
11424.2	20491.7	1787.55		0.192899	0.343894	0.030018		3153.98	3961.6	8703.16		0.087218	0.120239	0.168273
1594.01	2134.41	4859.67		0.087382	0.111273	0.248296		6726.78	6333.94	43770.1		0.079412	0.077105	0.331157
17605.6	9191.21	4078.01		0.290573	0.142709	0.071096		820.644	3322.83	17972.7		0.013253	0.062357	0.17635
4093.92	3862.96	5641.37		0.157563	0.170818	0.191596		23633.6	30971.3	20416.5		0.219337	0.244204	0.180929
3922.35	3760.14	3796.11		0.171012	0.164017	0.092084		10488	9515.78	12260.5		0.184167	0.184077	0.180487
MRF mean variance in group 1				MRF mean fractional variance in group 1				MRF mean variance in group 2				MRF mean fractional variance in group 2
MREGvlf	MREGresp	MREGcard		MREGvlf	MREGresp	MREGcard		MREGvlf	MREGresp	MREGcard		MREGvlf	MREGresp	MREGcard
833.561	2363.62	2768.48		0.049961	0.170779	0.13881		2690.44	11088.2	7680.29		0.076483	0.242936	0.236039
1366.16	3068.66	3305.97		0.081079	0.186518	0.163352		7861.14	10410.3	36418.2		0.093079	0.140397	0.231269
1576.37	1885.43	8615.84		0.067337	0.089747	0.22185		1336.35	3742.71	7179.21		0.061878	0.143634	0.288743
13185.9	4906.06	20264.1		0.133436	0.043679	0.168545		635.04	671.048	3339.01		0.077136	0.076022	0.333497
3972.8	3004.61	15762.4		0.103159	0.078069	0.359329		1637.39	4640.46	4683.6		0.085649	0.199076	0.208554
17775.1	8817.39	2290.7		0.320548	0.147887	0.053836		1215.09	2311.86	15911.5		0.042078	0.081441	0.502423
14632.4	9814.98	7301.78		0.241406	0.147148	0.120656		891.416	926.787	8280.35		0.062916	0.066599	0.439502
2612.24	11200.4	8313.34		0.088468	0.347057	0.202315		9198.66	6021.31	52648.6		0.07093	0.04487	0.379435
2858.32	3643.37	4262.37		0.136643	0.143084	0.176768		846.014	2901.63	3602.32		0.048123	0.176631	0.159808
17066.9	9549.86	6360.64		0.291054	0.177851	0.11505		3481.55	4085.98	29159.9		0.065958	0.067451	0.396471
2283.31	2703.4	3472.36		0.150912	0.156081	0.207494		4168.98	16268.3	14922.7		0.057102	0.220132	0.192536
1741.26	1953.64	3640.13		0.100123	0.112467	0.174939		2213.77	12754.5	12315.3		0.071016	0.291831	0.24871
3585.37	1362.33	12306.4		0.140974	0.044998	0.297836		18672.6	5799.84	33935.2		0.117529	0.03524	0.200458
3710.19	4197.74	15148.6		0.101731	0.094803	0.347273		2686	1758.91	8331.8		0.112219	0.07794	0.300308
5866.19	485.557	5726.44		0.287988	0.025699	0.2355		4709.78	6203.75	19715.5		0.089511	0.103949	0.21775
10754.3	3319.39	8776.33		0.199662	0.104832	0.221536		2529.33	12797.6	13330.3		0.024749	0.109277	0.113123
15517.5	12612.8	6765.97		0.248548	0.196674	0.10493		9021.4	8991.7	11650		0.133107	0.13521	0.155538
9005.2	18256.1	2666.66		0.159212	0.298628	0.045652		5426.48	3567.75	6372.45		0.154452	0.105588	0.177687
3019.79	5470.37	17663.7		0.090732	0.142154	0.437693		4705.35	6442.81	51674.7		0.058374	0.055226	0.335239
54463	13942.5	10909.3		0.354995	0.088843	0.061773		1358.15	3601.99	10803.3		0.043482	0.10317	0.325126
3255.68	1391.86	2343.33		0.213475	0.092811	0.138367		17407.2	17248.8	45826.7		0.146478	0.161513	0.293941
2063.16	973.251	2592.03		0.235722	0.089801	0.231065		10797.1	27222.7	19935.3		0.142273	0.310115	0.220175
PAG mean variance in group 1				PAG mean fractional variance in group 1				PAG mean variance in group 2				PAG mean fractional variance in group 2
MREGvlf	MREGresp	MREGcard		MREGvlf	MREGresp	MREGcard		MREGvlf	MREGresp	MREGcard		MREGvlf	MREGresp	MREGcard
1508.54	8278.26	10134.2		0.021735	0.114497	0.108413		2141.44	9634.68	7223.06		0.062271	0.23439	0.193197
1499.81	1977.16	5710.75		0.06224	0.092571	0.221761		9690.78	5439.83	31954.2		0.106621	0.063323	0.286331
2111.18	2149.88	20867		0.034996	0.038547	0.261138		1323.41	6624.14	23420.3		0.0228	0.109267	0.275464
12531.1	5024.33	23746.2		0.141565	0.052559	0.203925		510.753	336.52	3522.11		0.052197	0.030543	0.247796
3607.25	2435.93	24434.4		0.050132	0.035375	0.319211		1628.54	3892.57	15172.9		0.047037	0.101265	0.263411
13881.1	7758.41	5796.59		0.223572	0.11355	0.071951		1596.13	5350.51	19867.5		0.040373	0.129137	0.433562
46955	24655.1	27900.8		0.241166	0.139726	0.126555		1332.4	888.353	20812.4		0.034716	0.026442	0.492525
3861.96	9918.9	23092.8		0.057217	0.193061	0.32637		12335.3	7567.76	91526.9		0.068976	0.032707	0.35906
2845.92	4120.95	16219.3		0.051311	0.084114	0.205246		1102.15	982.649	7053.15		0.0316	0.034943	0.153945
34108.1	10180.8	14452.4		0.323862	0.105083	0.132787		6361.2	7601.35	120153		0.032947	0.041454	0.492182
3161.33	2860.18	6901.03		0.128953	0.108761	0.239002		8371.7	6577.69	30771.6		0.06146	0.059931	0.206279
3319.74	2416.65	15816.1		0.068058	0.068477	0.248076		3610.53	23653.8	2727.11		0.114287	0.498473	0.074819
7003.17	4952.41	17548.2		0.085116	0.065159	0.23284		41782.1	15444.6	63407.7		0.122461	0.045523	0.18465
8008.97	10338.2	38894.5		0.070221	0.081509	0.309223		2653.65	1666.35	18571.5		0.065235	0.042518	0.318934
7775.46	643.626	5277.83		0.313127	0.032899	0.201459		7229.51	13056.1	42873.8		0.066145	0.105876	0.294617
47530.8	6586	19536.5		0.268043	0.06115	0.140685		3338.99	20257.8	12164.7		0.023888	0.126703	0.073617
26059.1	13100.6	13511.8		0.25827	0.142742	0.110834		12051.1	9693.34	56756.4		0.097091	0.081322	0.313172
10439.5	18025	8654.52		0.112376	0.202157	0.058321		9954.74	8850.48	12322.4		0.113938	0.118755	0.172391
5127.91	13537.7	37891.2		0.065296	0.179329	0.43963		5027.49	12236.1	104642		0.022117	0.034612	0.344052
79583.6	27431.4	24481.1		0.258946	0.085105	0.073033		1829.74	4156.4	18815.6		0.024717	0.0594	0.24354
5157.14	2900.97	6593.66		0.142818	0.07426	0.161284		23599.2	18362.4	125922		0.068878	0.056882	0.258137
3227.93	3026.4	7604.2		0.12296	0.104203	0.236849		15156.5	31965.7	40201.7		0.12365	0.220211	0.292653
PBC mean variance in group 1				PBC mean fractional variance in group 1				PBC mean variance in group 2				PBC mean fractional variance in group 2
MREGvlf	MREGresp	MREGcard		MREGvlf	MREGresp	MREGcard		MREGvlf	MREGresp	MREGcard		MREGvlf	MREGresp	MREGcard
1462.46	7799.16	2207.13		0.051876	0.231482	0.088439		2087.61	9951.05	4428.18		0.061108	0.256996	0.12292
3725.33	4985.34	4215.44		0.103591	0.143596	0.114274		3883.1	3164	11517.5		0.096978	0.076762	0.257542
1203.37	9863.16	7396.03		0.039012	0.248569	0.232062		479.462	1276.09	6147.97		0.025416	0.063767	0.294294
4170.8	2769.89	14395.5		0.102779	0.071845	0.249789		421.858	1360.94	2542.63		0.042164	0.139413	0.213871
2978.87	2634.85	1719.4		0.119127	0.082846	0.079403		1527.29	2739.8	2033.99		0.072729	0.114418	0.087513
22456.3	8172.03	2671.4		0.319389	0.135145	0.048997		883.176	16102.3	4641.31		0.0326	0.433442	0.185409
6767.96	5300.56	2794.28		0.207359	0.157376	0.094505		700.886	975.427	3866.54		0.057945	0.074218	0.348031
2207.79	20964.9	3622.73		0.058641	0.471557	0.092791		2389.47	4341.82	27350.8		0.031607	0.060084	0.335662
3398.51	3001.97	4449.03		0.093728	0.098246	0.16861		424.193	1979.58	2159.99		0.031562	0.129402	0.124244
6862.85	2891.56	4876.42		0.219578	0.094749	0.161097		2477.45	4995.14	3530.08		0.101471	0.155607	0.130052
1830.32	1565.8	3380.87		0.123646	0.111537	0.198646		3070.92	17590	12868.2		0.049626	0.258787	0.150423
2803.46	3653.54	3859.87		0.092916	0.112949	0.116134		3823.97	14408.8	12327.1		0.0822	0.256263	0.266266
3390.17	2285.59	3606.34		0.171717	0.111274	0.176616		13109.9	2448.03	6166.78		0.189154	0.044169	0.121313
1541.85	4665.41	10647.6		0.055953	0.155546	0.317629		2551.42	2241.54	5292.4		0.087432	0.075692	0.137954
1797.14	661.447	6174.8		0.101275	0.037802	0.278664		2645.02	7918.28	3458.59		0.101419	0.24127	0.130435
4279.16	7830.69	5310.13		0.113771	0.15849	0.12832		1824.68	8099.99	1274.16		0.053277	0.22732	0.033782
15850.5	20018.2	7776.2		0.202554	0.224859	0.092993		6376.73	10652.2	5809.91		0.115779	0.198557	0.137127
13872.2	25878.8	2752.66		0.141453	0.271779	0.033544		3971.82	1989.31	4978.46		0.115922	0.060988	0.140518
2305.52	3220.84	5266.5		0.098148	0.110248	0.214176		5719.93	3798.13	18460.7		0.095706	0.063557	0.243148
51945.8	25408	11189.1		0.308297	0.145884	0.073889		638.532	4354.51	8993.33		0.017848	0.115951	0.21624
3255.94	3547.1	4476.11		0.152712	0.16047	0.172094		18735.9	20365.9	19020.1		0.192416	0.195138	0.192894
3063.77	1841.71	1607.8		0.184127	0.102305	0.079075		6747.68	13353.4	13795.5		0.123239	0.203404	0.249603
PO mean variance in group 1				PO mean fractional variance in group 1				PO mean variance in group 2				PO mean fractional variance in group 2
MREGvlf	MREGresp	MREGcard		MREGvlf	MREGresp	MREGcard		MREGvlf	MREGresp	MREGcard		MREGvlf	MREGresp	MREGcard
3137.67	20335.9	3279.63		0.071856	0.356812	0.146071		2025.26	10075.2	7741.05		0.059724	0.26256	0.214799
3256.75	4776.14	3609.4		0.11152	0.148936	0.117097		6221.2	5780.27	13438		0.101751	0.102289	0.209356
1504.49	17209	8718.48		0.031335	0.319866	0.166596		569.104	1009.58	12459.5		0.027656	0.045395	0.540055
3659.71	1678.41	8879.79		0.11577	0.052857	0.220591		379.93	1314.61	4413.56		0.034963	0.11182	0.362447
2457.71	1732.63	2709.9		0.128663	0.087152	0.119665		1752.47	1330.72	1257.47		0.100377	0.072977	0.068736
40788.9	13500.4	1548.16		0.415113	0.131015	0.01708		1306.31	27246	7648.07		0.027591	0.514086	0.164609
8017.96	6792.43	2408.96		0.234934	0.18712	0.085422		589.875	480.214	4043.78		0.047841	0.044381	0.252668
1709.74	14425.9	3458.78		0.066696	0.385146	0.128422		4915.35	5911.14	50834.7		0.039562	0.046809	0.370642
3756.32	3343.87	5079.69		0.135288	0.125986	0.166111		399.842	1779.28	1557.4		0.047092	0.151395	0.14344
6813.59	3271.13	5417.73		0.215675	0.108686	0.17401		3347.57	3651.77	3355.93		0.13884	0.143956	0.15079
913.502	596.276	2226.8		0.097443	0.063222	0.227295		3806.17	13055.7	40331.2		0.035797	0.170979	0.252279
2013.13	1563.23	3680.01		0.094686	0.065518	0.153211		4176.59	23193.4	29610.8		0.043565	0.204205	0.334786
5606.01	4069.52	8940.46		0.148014	0.103853	0.202352		17411.2	3552.02	13203.6		0.202411	0.048884	0.179327
2697.72	8224.39	21126.6		0.052958	0.138656	0.364988		2930.87	1554.41	3214.01		0.093229	0.045132	0.070472
1461.23	565.782	6559.86		0.107512	0.038834	0.343861		2037.7	10847.4	5169.07		0.070666	0.323655	0.157466
7415.68	17342.8	22322.6		0.063591	0.128623	0.147094		1265.18	7620.62	651.511		0.053518	0.312868	0.025253
23778.2	34446.2	8204.47		0.189898	0.283012	0.063827		11133.1	19307.5	4807.44		0.135657	0.231568	0.068861
13624.5	25644.9	1815.27		0.194356	0.370441	0.03054		3172.21	3512.35	7309.39		0.091766	0.108581	0.167262
1505.71	2040.27	4138.54		0.083682	0.108556	0.227236		7232.67	5500.63	36683.9		0.084076	0.072893	0.323529
19452.3	9385.19	4215.11		0.295666	0.142634	0.071967		846.07	4382.08	17256		0.013459	0.078189	0.170984
4120.97	3825.03	4978.75		0.166361	0.168075	0.188319		26510	34049.2	17596.6		0.239113	0.264838	0.160615
3836.28	3548.81	2340.67		0.186392	0.164202	0.080149		10554.4	9064.6	11504.5		0.188912	0.171421	0.184778
PPN mean variance in group 1				PPN mean fractional variance in group 1				PPN mean variance in group 2				PPN mean fractional variance in group 2
MREGvlf	MREGresp	MREGcard		MREGvlf	MREGresp	MREGcard		MREGvlf	MREGresp	MREGcard		MREGvlf	MREGresp	MREGcard
1390.85	9730.08	1985.52		0.067497	0.441741	0.097239		1798.78	6426.08	2254.24		0.084415	0.284611	0.11011
2519.37	5924.86	3918.13		0.106023	0.237885	0.17332		4747.83	4056.18	5313.49		0.183983	0.133524	0.165103
844.422	2116.8	2302.8		0.069415	0.157107	0.155943		609.432	1276.17	5950.43		0.041991	0.079743	0.350989
4464.97	1182.77	9053.36		0.219049	0.061577	0.254369		466.375	2040.27	1877.48		0.059952	0.219841	0.197659
2468.78	2652.1	3036.63		0.141134	0.142596	0.229959		1947.15	1525.61	2716.79		0.136179	0.106568	0.189655
17782.4	15253.9	2959.24		0.273109	0.243634	0.051434		677.401	5850.78	2251.65		0.058388	0.349767	0.184797
12422.3	13133.6	3199.34		0.271647	0.26786	0.089087		501.647	962.126	2892.9		0.063749	0.115975	0.334552
2590.14	12287	1468.87		0.115074	0.402769	0.077701		3380.39	5390.26	19371.9		0.075497	0.120015	0.335356
1969.61	2414.17	2636.1		0.159329	0.150489	0.178862		504.149	2165.84	2032.51		0.057465	0.223953	0.220299
13090.1	8606.88	2740.28		0.31111	0.208109	0.06312		2706.51	2966.54	4420.93		0.121161	0.11189	0.199344
1257.68	1454.49	1022.65		0.137284	0.144491	0.126515		4759.37	29269.2	10078.3		0.06809	0.363596	0.154846
1277.16	1184.42	1758.44		0.118351	0.100883	0.128073		2752.37	11891.8	8928.87		0.107822	0.280967	0.277949
3071.47	3836.31	1414.47		0.235608	0.247745	0.101697		15327.8	2465.48	10312.2		0.245654	0.041114	0.166289
1464.75	4450.14	6580.87		0.088425	0.202591	0.301622		2364.17	2048.96	2278.29		0.13658	0.112109	0.142448
2120.05	912.669	5581.34		0.140785	0.064866	0.270758		4758.31	9844.87	5785.13		0.126786	0.224462	0.168744
3135.97	1639.26	4101.49		0.186342	0.078593	0.239698		1994.89	15465	2076.32		0.069613	0.396233	0.111873
17592.1	10075.8	2616.51		0.303935	0.172428	0.046085		8339.26	17915.2	7852.86		0.131653	0.228169	0.14141
15727.9	18347.7	1789.56		0.262939	0.266509	0.042013		5303.46	2778.48	2932.74		0.188113	0.107253	0.107931
2302.26	3288.74	4057.26		0.139474	0.181375	0.230203		2960.99	2365.7	5860.31		0.12026	0.096477	0.208493
20292	11931.8	4748.71		0.290083	0.154396	0.060654		697.465	6495.87	2626.24		0.040646	0.276716	0.130801
2546.76	9512.27	1714.91		0.119583	0.355616	0.08789		13076.1	8991	4159.78		0.288511	0.220685	0.100418
1896.25	1098.17	931.1		0.233739	0.11974	0.112322		4400.58	10899.6	3734.39		0.166889	0.307508	0.143606
VTA mean variance in group 1				VTA mean fractional variance in group 1				VTA mean variance in group 2				VTA mean fractional variance in group 2
MREGvlf	MREGresp	MREGcard		MREGvlf	MREGresp	MREGcard		MREGvlf	MREGresp	MREGcard		MREGvlf	MREGresp	MREGcard
724.273	5531.63	3213.6		0.049941	0.280408	0.204328		1043.15	3537.41	1594.7		0.09215	0.312068	0.126673
3602.41	22246.7	1502.04		0.085992	0.541113	0.042307		2866.56	5757.1	4530.93		0.112088	0.198178	0.202634
445.679	1270.37	2407.66		0.049433	0.12153	0.266345		700.739	3562.55	3339.4		0.044724	0.22477	0.214901
3390.54	3070.58	7463.84		0.152761	0.144671	0.257903		616.294	4364.39	4805.54		0.049944	0.300034	0.360484
1806.67	2651.25	7013.84		0.100792	0.13388	0.435883		1485.95	1431.67	7558.87		0.07973	0.074653	0.393268
7067.16	9557.81	2122.21		0.198299	0.279261	0.063926		612.203	4759.72	1817.53		0.062107	0.398285	0.186768
20510.2	28463.7	2639.43		0.291076	0.342079	0.042055		378.737	984.262	1347.84		0.068539	0.172368	0.196105
1952.83	13070.9	1905.15		0.079669	0.500722	0.077149		1698.91	3317.37	3612.56		0.097571	0.189042	0.182034
1047.49	1084.9	1669.03		0.126361	0.122524	0.218877		493.633	1284	2205.64		0.073464	0.18832	0.344993
11403.8	9631.09	2945.22		0.272404	0.232231	0.068443		2832.74	3489.58	3651.86		0.126784	0.14338	0.194794
747.471	1742.88	2421.83		0.07169	0.162771	0.247746		4050.18	10115.5	9824.1		0.108828	0.222813	0.27308
689.707	594.354	337.04		0.132967	0.092468	0.07196		3176.9	19917.3	16697.3		0.067403	0.323002	0.337122
1139.41	6552.89	1829.58		0.076203	0.418952	0.114333		5053.21	1596.02	4398		0.170386	0.059276	0.17046
1203.61	4847.43	6224.77		0.061619	0.244816	0.317746		1887.91	2205.43	2475.71		0.102275	0.111024	0.134016
1439.26	1544.2	2017.54		0.186629	0.180751	0.220047		5629.86	11473.2	8607.82		0.12284	0.2313	0.195318
2073.78	3219.39	4984.24		0.122684	0.169087	0.282665		1728.76	8984.22	11170.4		0.058518	0.274193	0.378123
19037.4	12790.9	6320.83		0.288245	0.182682	0.105027		10096.9	25108.5	11888.9		0.124723	0.287364	0.157749
25952.1	12569.6	4271.44		0.381844	0.176447	0.06841		4014.45	3134.75	3519.27		0.149005	0.115846	0.127762
1720.79	2704.99	7044.83		0.082158	0.126409	0.319172		2309.7	2508.14	7432.55		0.13152	0.110807	0.3571
15798.1	14867.2	3818.86		0.25258	0.239319	0.073359		451.645	2138.33	3617.58		0.041036	0.157684	0.329343
3236.53	13412.3	1747.28		0.116725	0.457985	0.065294		9682.61	6172.68	6047.26		0.2519	0.201534	0.205818
2517.64	1250.58	784.979		0.239466	0.111639	0.073707		10111.9	29799.7	4508.71		0.191641	0.445672	0.08097
b) Cardiorespiratory frequency estimations from end-tidal CO2 (respiration), photoplethysmogram (cardiac) and MREG (both) in Hz
End-tidal CO2 in group 1				MREG in group 1				Photoplethysmogram in group 1				MREG in group 1
Resp min	Resp max	Resp peak		Resp min	Resp max	Resp peak		Card min	Card max	Card peak		Card min	Card max	Card peak
0.2539	0.4004	0.36865		0.264893	0.39917	0.367432		1.169	1.458	1.2537		1.19751	1.45508	1.29272
0.2234	0.3345	0.28198		0.239258	0.308838	0.286865		0.9607	1.163	1.0352		0.983887	1.09131	1.03271
0.199	0.2771	0.23071		0.198975	0.275879	0.229492		0.9241	1.18	1.0291		0.924072	1.16211	1.05469
0.2026	0.2966	0.25757		0.22583	0.279541	0.245361		0.8728	1.041	0.91553		0.891113	1.08521	0.983887
0.2515	0.387	0.34668		0.187988	0.333252	0.299072		0.7568	1.063	0.83862		0.959473	1.08276	1.05347
0.1709	0.321	0.24048		0.250244	0.384521	0.317383		0.9949	1.364	1.12939		0.825195	1.11328	1.00098
0.1855	0.3235	0.25757		0.178223	0.306396	0.239258		0.6982	1.072	0.84717		0.897217	1.15723	0.986328
0.2759	0.4358	0.35278		0.168457	0.310059	0.257568		1.011	1.217	1.0706		0.782471	1.06445	0.836182
0.09399	0.1978	0.116		0.285645	0.411377	0.354004		1.001	1.196	1.0522		0.991211	1.3623	1.16089
0.1477	0.2502	0.20874		0.0805664	0.175781	0.109863		0.8447	1.095	0.93262		0.698242	0.933838	0.853271
0.2222	0.3418	0.28564		0.152588	0.253906	0.20752		1.012	1.239	1.1279		1.03394	1.21826	1.06323
0.2173	0.2954	0.24414		0.20874	0.333252	0.285645		1.101	1.367	1.261		0.996094	1.19507	1.04248
0.2393	0.3735	0.3186		0.209961	0.291748	0.24292		0.7959	1.185	0.98267		0.925293	1.22314	1.0376
0.2478	0.3491	0.28564		0.20752	0.361328	0.317383		1.263	1.555	1.4771		1.17432	1.41113	1.29883
0.2649	0.3906	0.35889		0.251465	0.32959	0.294189		0.9448	1.167	1.062		0.848389	1.00464	0.927734
0.1575	0.2905	0.22705		0.268555	0.389404	0.36377		0.7495	0.9827	0.87036		1.03027	1.16943	1.12671
0.1953	0.3748	0.26001		0.146484	0.279541	0.219727						1.16699	1.36475	1.25977
0.09277	0.1953	0.15991		0.197754	0.34668	0.255127						1.13647	1.26465	1.19629
0.1831	0.3125	0.27222		0.0830078	0.183105	0.125732						0.83374	1.13159	0.981445
0.188	0.3137	0.24292		0.177002	0.292969	0.270996						1.30615	1.53076	1.42822
0.2917	0.3845	0.33325		0.19165	0.262451	0.241699						0.882568	1.08154	0.960693
0.2319	0.3271	0.28809		0.286865	0.383301	0.332031						0.965576	1.16089	1.0498
				0.238037	0.317383	0.281982						0.756836	0.947266	0.870361
End-tidal CO2 in group 2				MREG in group 2				Photoplethysmogram in group 2				MREG in group 2
Resp min	Resp max	Resp peak		Resp min	Resp max	Resp peak		Card min	Card max	Card peak		Card min	Card max	Card peak
0.1416	0.2478	0.17822		0.140381	0.245361	0.177002		0.6091	1.271	1.0376		0.609131	1.25244	1.03516
0.3064	0.4358	0.3894		0.316162	0.423584	0.388184		0.9863	1.335	1.0962		0.991211	1.3269	1.09619
0.1245	0.249	0.21606		0.13916	0.246582	0.184326		0.9424	1.025	0.99487		0.863037	1.12061	1.00708
0.1733	0.2649	0.19897		0.172119	0.253906	0.212402		0.8228	1.346	1.0425		0.950928	1.03149	0.999756
0.1074	0.2588	0.1416		0.107422	0.220947	0.140381		0.8374	1.171	1.0278		0.830078	1.33789	1.06079
0.1721	0.3101	0.25391		0.198975	0.305176	0.255127		0.9424	1.154	1.0522		0.861816	1.16821	1.02539
0.2393	0.3479	0.2832		0.238037	0.341797	0.281982		0.9119	1.038	0.95459		0.98999	1.15967	1.05103
0.1501	0.2771	0.20996		0.147705	0.269775	0.20874		0.8069	0.9692	0.88135		0.910645	1.03516	0.953369
0.1331	0.376	0.19653		0.235596	0.343018	0.279541		0.9644	1.331	1.1414		0.794678	0.993652	0.880127
0.1428	0.2576	0.1868		0.157471	0.375977	0.195312		0.9937	1.23	1.073		0.991211	1.31348	1.13892
0.1184	0.2393	0.177		0.213623	0.322266	0.292969		0.7959	1.002	0.88257		1.05469	1.33179	1.20239
0.2429	0.3674	0.28564		0.150146	0.249023	0.172119		0.9937	1.256	1.145		1.0156	1.16699	1.10229
0.2209	0.3345	0.25269		0.146484	0.238037	0.209961		1.019	1.315	1.2207		0.827637	1.00342	0.881348
0.1782	0.3333	0.27588		0.231934	0.354004	0.305176		0.9753	1.217	1.0938		1.0498	1.24023	1.14868
0.1562	0.2783	0.20264		0.235596	0.314941	0.251465		0.9424	1.328	1.1475		1.03394	1.30493	1.16943
0.1782	0.3101	0.25269		0.177002	0.307617	0.273438		0.9216	1.107	1.0107		0.981445	1.21338	1.09131
0.2625	0.3589	0.32959		0.150146	0.255127	0.201416		0.8655	1.053	0.94238		0.941162	1.24756	1.1377
0.2258	0.3401	0.30396		0.179443	0.308838	0.251465		0.8679	1.052	0.94604		0.916748	1.08765	1.01074
0.1282	0.2283	0.17578		0.250244	0.356445	0.319824		0.8862	1.466	1.2264		0.865479	1.02539	0.942383
				0.273438	0.423584	0.335693						0.959473	1.25122	1.09009
				0.228271	0.339355	0.302734						0.895996	1.02661	0.944824
				0.129395	0.227051	0.17334						0.876465	1.46851	1.22437
Please note that as some end-tidal CO2 and photoplethysmogram data (5 and 11, respectively) were corrupted as stated in the main article text, estimators per row are not always from the same subject i.e. here there are present more MREG estimations than end-tidal CO2 or photoplethysmogram estimations.
c) Motion (mm)
Mean absolute movement				Mean relative movement				Mean frame-wise displacement
Group 1	Group 2			Group 1	Group 2			Group 1	Group 2
0.173285	0.151432			0.0273705	0.0307718			0.0384345	0.0302307
0.1811	0.133292			0.0210535	0.0224843			0.0311729	0.0192259
0.108361	0.0959784			0.019135	0.0345414			0.021309	0.0180955
0.233201	0.158275			0.0475645	0.0216203			0.0195554	0.0532025
0.362788	0.12668			0.0434973	0.0276877			0.0288934	0.0239996
0.0983492	0.304294			0.0261528	0.0289659			0.0321103	0.0518811
0.247698	0.100755			0.0343537	0.0361897			0.0211941	0.0356816
0.274782	0.0940199			0.0317639	0.0224589			0.0391866	0.0316975
0.131921	0.505139			0.0238143	0.0269128			0.0210765	0.0241739
0.640604	0.126396			0.0275575	0.027521			0.0344492	0.0270497
0.138247	0.240583			0.0201078	0.0347437			0.0466015	0.0183407
0.167116	0.476133			0.0268333	0.0416903			0.0166325	0.0272164
0.107955	0.0977931			0.0300503	0.0174348			0.027045	0.0338489
0.127482	0.0826589			0.0250581	0.0223883			0.019427	0.0295
0.150109	0.194912			0.0284287	0.0308652			0.0307633	0.0232874
0.277418	0.225163			0.0253111	0.0333891			0.0599994	0.024884
0.208368	0.192196			0.0279627	0.0295197			0.0706351	0.0284718
0.335442	0.158014			0.0490179	0.0500079			0.0323948	0.0580556
0.1531	0.227693			0.0181296	0.0316224			0.0618942	0.0269856
0.387458	0.153612			0.0441098	0.0575671			0.0355644	0.0477174
0.174408	0.117394			0.0299258	0.0203976			0.0290747	0.0316933
0.126048	0.185601			0.0225297	0.0595563			0.0300273	0.0224995
d) Blood pressure (mmHg)
Systolic blood pressure				Diastolic blood pressure				Mean arterial pressure
Group 1	Group 2			Group 1	Group 2			Group 1	Group 2
143	131			96	78			111.667	95.6667
123	126			78	72			93	90
113	119			69	81			83.6667	93.6667
119	144			70	75			86.3333	98
144	96			82	60			102.667	72
112	124			66	65			81.3333	84.6667
143	126			98	79			113	94.6667
122	117			80	68			94	84.3333
117	110			79	52			91.6667	71.3333
133	169			67	93			89	118.333
124	146			84	83			97.3333	104
140	130			83	77			102	94.6667
98	132			67	65			77.3333	87.3333
118	122			85	76			96	91.3333
113	113			83	71			93	85
117	136			69	79			85	98
156	175			92	105			113.333	128.333
132	126			75	81			94	96
153	140			82	90			105.667	106.667
132	137			83	85			99.3333	102.333
125				71				89
e) NSS score in NT1
36
25
18
18
11
13
45
31
28
31
33
22
37
8
33
26
20
45
14
19
32
39
22
